# Supplementary material for: MECs: "Building Blocks" for Creating Biological and Chemical Instruments
Source: PLoS One. 2016 Jul 20;11(7):e0158706. doi: 10.1371/journal.pone.0158706 (PMC4954702; doi:10.1371/journal.pone.0158706)
Supplement: S1 File — ZIP file containing the raw data from the growth curve plot in Fig 5D, obtained from the Optical Density Multifluidic Evolutionary Component (MEC) in the bioreactor instrument shown in Fig 5C. The file also contains the Python program used to convert the raw data into the growth curve plot shown in Fig 5D. (ZIP) [file pone.0158706.s001.zip]

Archive with 160 entries (158 files):
- optical_density_MEC-master/
- optical_density_MEC-master/.gitignore
- optical_density_MEC-master/LICENSE
- optical_density_MEC-master/README.md
- optical_density_MEC-master/optical_density_MEC.py
- optical_density_MEC-master/yeast data from optical density MEC/
- optical_density_MEC-master/yeast data from optical density MEC/20141003T121808T
- optical_density_MEC-master/yeast data from optical density MEC/20141003T121808V
- optical_density_MEC-master/yeast data from optical density MEC/20141003T123826T
- optical_density_MEC-master/yeast data from optical density MEC/20141003T123826V
- optical_density_MEC-master/yeast data from optical density MEC/20141003T125845T
- optical_density_MEC-master/yeast data from optical density MEC/20141003T125845V
- optical_density_MEC-master/yeast data from optical density MEC/20141003T131903T
- optical_density_MEC-master/yeast data from optical density MEC/20141003T131903V
- optical_density_MEC-master/yeast data from optical density MEC/20141003T133922T
- optical_density_MEC-master/yeast data from optical density MEC/20141003T133922V
- optical_density_MEC-master/yeast data from optical density MEC/20141003T135942T
- optical_density_MEC-master/yeast data from optical density MEC/20141003T135942V
- optical_density_MEC-master/yeast data from optical density MEC/20141003T142001T
- optical_density_MEC-master/yeast data from optical density MEC/20141003T142001V
- optical_density_MEC-master/yeast data from optical density MEC/20141003T144021T
- optical_density_MEC-master/yeast data from optical density MEC/20141003T144021V
- optical_density_MEC-master/yeast data from optical density MEC/20141003T150041T
- optical_density_MEC-master/yeast data from optical density MEC/20141003T150041V
- optical_density_MEC-master/yeast data from optical density MEC/20141003T152059T
- optical_density_MEC-master/yeast data from optical density MEC/20141003T152059V
- optical_density_MEC-master/yeast data from optical density MEC/20141003T154120T
- optical_density_MEC-master/yeast data from optical density MEC/20141003T154120V
- optical_density_MEC-master/yeast data from optical density MEC/20141003T160138T
- optical_density_MEC-master/yeast data from optical density MEC/20141003T160138V
- optical_density_MEC-master/yeast data from optical density MEC/20141003T162158T
- optical_density_MEC-master/yeast data from optical density MEC/20141003T162158V
- optical_density_MEC-master/yeast data from optical density MEC/20141003T164219T
- optical_density_MEC-master/yeast data from optical density MEC/20141003T164219V
- optical_density_MEC-master/yeast data from optical density MEC/20141003T170239T
- optical_density_MEC-master/yeast data from optical density MEC/20141003T170239V
- optical_density_MEC-master/yeast data from optical density MEC/20141003T172257T
- optical_density_MEC-master/yeast data from optical density MEC/20141003T172257V
- optical_density_MEC-master/yeast data from optical density MEC/20141003T174316T
- optical_density_MEC-master/yeast data from optical density MEC/20141003T174316V
- optical_density_MEC-master/yeast data from optical density MEC/20141003T180336T
- optical_density_MEC-master/yeast data from optical density MEC/20141003T180336V
- optical_density_MEC-master/yeast data from optical density MEC/20141003T182356T
- optical_density_MEC-master/yeast data from optical density MEC/20141003T182356V
- optical_density_MEC-master/yeast data from optical density MEC/20141003T184414T
- optical_density_MEC-master/yeast data from optical density MEC/20141003T184414V
- optical_density_MEC-master/yeast data from optical density MEC/20141003T190432T
- optical_density_MEC-master/yeast data from optical density MEC/20141003T190432V
- optical_density_MEC-master/yeast data from optical density MEC/20141003T192453T
- optical_density_MEC-master/yeast data from optical density MEC/20141003T192453V
- optical_density_MEC-master/yeast data from optical density MEC/20141003T194515T
- optical_density_MEC-master/yeast data from optical density MEC/20141003T194515V
- optical_density_MEC-master/yeast data from optical density MEC/20141003T200536T
- optical_density_MEC-master/yeast data from optical density MEC/20141003T200536V
- optical_density_MEC-master/yeast data from optical density MEC/20141003T202554T
- optical_density_MEC-master/yeast data from optical density MEC/20141003T202554V
- optical_density_MEC-master/yeast data from optical density MEC/20141003T204614T
- optical_density_MEC-master/yeast data from optical density MEC/20141003T204614V
- optical_density_MEC-master/yeast data from optical density MEC/20141003T210634T
- optical_density_MEC-master/yeast data from optical density MEC/20141003T210634V
- optical_density_MEC-master/yeast data from optical density MEC/20141003T212654T
- optical_density_MEC-master/yeast data from optical density MEC/20141003T212654V
- optical_density_MEC-master/yeast data from optical density MEC/20141003T214713T
- optical_density_MEC-master/yeast data from optical density MEC/20141003T214713V
- optical_density_MEC-master/yeast data from optical density MEC/20141003T220730T
- optical_density_MEC-master/yeast data from optical density MEC/20141003T220730V
- optical_density_MEC-master/yeast data from optical density MEC/20141003T222750T
- optical_density_MEC-master/yeast data from optical density MEC/20141003T222750V
- optical_density_MEC-master/yeast data from optical density MEC/20141003T224808T
- optical_density_MEC-master/yeast data from optical density MEC/20141003T224808V
- optical_density_MEC-master/yeast data from optical density MEC/20141003T230826T
- optical_density_MEC-master/yeast data from optical density MEC/20141003T230826V
- optical_density_MEC-master/yeast data from optical density MEC/20141003T232844T
- optical_density_MEC-master/yeast data from optical density MEC/20141003T232844V
- optical_density_MEC-master/yeast data from optical density MEC/20141003T234903T
- optical_density_MEC-master/yeast data from optical density MEC/20141003T234903V
- optical_density_MEC-master/yeast data from optical density MEC/20141004T000922T
- optical_density_MEC-master/yeast data from optical density MEC/20141004T000922V
- optical_density_MEC-master/yeast data from optical density MEC/20141004T002943T
- optical_density_MEC-master/yeast data from optical density MEC/20141004T002943V
- optical_density_MEC-master/yeast data from optical density MEC/20141004T005001T
- optical_density_MEC-master/yeast data from optical density MEC/20141004T005001V
- optical_density_MEC-master/yeast data from optical density MEC/20141004T011018T
- optical_density_MEC-master/yeast data from optical density MEC/20141004T011018V
- optical_density_MEC-master/yeast data from optical density MEC/20141004T013037T
- optical_density_MEC-master/yeast data from optical density MEC/20141004T013037V
- optical_density_MEC-master/yeast data from optical density MEC/20141004T015056T
- optical_density_MEC-master/yeast data from optical density MEC/20141004T015056V
- optical_density_MEC-master/yeast data from optical density MEC/20141004T021116T
- optical_density_MEC-master/yeast data from optical density MEC/20141004T021116V
- optical_density_MEC-master/yeast data from optical density MEC/20141004T023136T
- optical_density_MEC-master/yeast data from optical density MEC/20141004T023136V
- optical_density_MEC-master/yeast data from optical density MEC/20141004T025156T
- optical_density_MEC-master/yeast data from optical density MEC/20141004T025156V
- optical_density_MEC-master/yeast data from optical density MEC/20141004T031215T
- optical_density_MEC-master/yeast data from optical density MEC/20141004T031215V
- optical_density_MEC-master/yeast data from optical density MEC/20141004T033234T
- optical_density_MEC-master/yeast data from optical density MEC/20141004T033234V
- optical_density_MEC-master/yeast data from optical density MEC/20141004T035314T
- optical_density_MEC-master/yeast data from optical density MEC/20141004T035314V
- optical_density_MEC-master/yeast data from optical density MEC/20141004T041334T
- optical_density_MEC-master/yeast data from optical density MEC/20141004T041334V
- optical_density_MEC-master/yeast data from optical density MEC/20141004T043357T
- optical_density_MEC-master/yeast data from optical density MEC/20141004T043357V
- optical_density_MEC-master/yeast data from optical density MEC/20141004T045417T
- optical_density_MEC-master/yeast data from optical density MEC/20141004T045417V
- optical_density_MEC-master/yeast data from optical density MEC/20141004T051437T
- optical_density_MEC-master/yeast data from optical density MEC/20141004T051437V
- optical_density_MEC-master/yeast data from optical density MEC/20141004T053455T
- optical_density_MEC-master/yeast data from optical density MEC/20141004T053455V
- optical_density_MEC-master/yeast data from optical density MEC/20141004T055513T
- optical_density_MEC-master/yeast data from optical density MEC/20141004T055513V
- optical_density_MEC-master/yeast data from optical density MEC/20141004T061614T
- optical_density_MEC-master/yeast data from optical density MEC/20141004T061614V
- optical_density_MEC-master/yeast data from optical density MEC/20141004T063637T
- optical_density_MEC-master/yeast data from optical density MEC/20141004T063637V
- optical_density_MEC-master/yeast data from optical density MEC/20141004T065658T
- optical_density_MEC-master/yeast data from optical density MEC/20141004T065658V
- optical_density_MEC-master/yeast data from optical density MEC/20141004T071718T
- optical_density_MEC-master/yeast data from optical density MEC/20141004T071718V
- optical_density_MEC-master/yeast data from optical density MEC/20141004T073738T
- optical_density_MEC-master/yeast data from optical density MEC/20141004T073738V
- optical_density_MEC-master/yeast data from optical density MEC/20141004T075759T
- optical_density_MEC-master/yeast data from optical density MEC/20141004T075759V
- optical_density_MEC-master/yeast data from optical density MEC/20141004T081817T
- optical_density_MEC-master/yeast data from optical density MEC/20141004T081817V
- optical_density_MEC-master/yeast data from optical density MEC/20141004T083840T
- optical_density_MEC-master/yeast data from optical density MEC/20141004T083840V
- optical_density_MEC-master/yeast data from optical density MEC/20141004T085858T
- optical_density_MEC-master/yeast data from optical density MEC/20141004T085858V
- optical_density_MEC-master/yeast data from optical density MEC/20141004T091916T
- optical_density_MEC-master/yeast data from optical density MEC/20141004T091916V
- optical_density_MEC-master/yeast data from optical density MEC/20141004T093936T
- optical_density_MEC-master/yeast data from optical density MEC/20141004T093936V
- optical_density_MEC-master/yeast data from optical density MEC/20141004T095954T
- optical_density_MEC-master/yeast data from optical density MEC/20141004T095954V
- optical_density_MEC-master/yeast data from optical density MEC/20141004T102014T
- optical_density_MEC-master/yeast data from optical density MEC/20141004T102014V
- optical_density_MEC-master/yeast data from optical density MEC/20141004T104035T
- optical_density_MEC-master/yeast data from optical density MEC/20141004T104035V
- optical_density_MEC-master/yeast data from optical density MEC/20141004T110055T
- optical_density_MEC-master/yeast data from optical density MEC/20141004T110055V
- optical_density_MEC-master/yeast data from optical density MEC/20141004T112114T
- optical_density_MEC-master/yeast data from optical density MEC/20141004T112114V
- optical_density_MEC-master/yeast data from optical density MEC/20141004T114132T
- optical_density_MEC-master/yeast data from optical density MEC/20141004T114132V
- optical_density_MEC-master/yeast data from optical density MEC/20141004T120152T
- optical_density_MEC-master/yeast data from optical density MEC/20141004T120152V
- optical_density_MEC-master/yeast data from optical density MEC/20141004T122210T
- optical_density_MEC-master/yeast data from optical density MEC/20141004T122210V
- optical_density_MEC-master/yeast data from optical density MEC/20141004T124228T
- optical_density_MEC-master/yeast data from optical density MEC/20141004T124228V
- optical_density_MEC-master/yeast data from optical density MEC/20141004T130247T
- optical_density_MEC-master/yeast data from optical density MEC/20141004T130247V
- optical_density_MEC-master/yeast data from optical density MEC/20141004T132310T
- optical_density_MEC-master/yeast data from optical density MEC/20141004T132310V
- optical_density_MEC-master/yeast data from optical density MEC/20141004T134330T
- optical_density_MEC-master/yeast data from optical density MEC/20141004T134330V
- optical_density_MEC-master/yeast data from optical density MEC/20141004T134701T
- optical_density_MEC-master/yeast data from optical density MEC/20141004T134701V
