# Supplementary material for: MECs: "Building Blocks" for Creating Biological and Chemical Instruments
Source: PLoS One. 2016 Jul 20;11(7):e0158706. doi: 10.1371/journal.pone.0158706 (PMC4954702; doi:10.1371/journal.pone.0158706)
Supplement: S1 File — ZIP file containing the raw data from the growth curve plot in Fig 5D, obtained from the Optical Density Multifluidic Evolutionary Component (MEC) in the bioreactor instrument shown in Fig 5C. The file also contains the Python program used to convert the raw data into the growth curve plot shown in Fig 5D. (ZIP) [file pone.0158706.s001.zip › optical_density_MEC-master/README.md]

# optical_density_MEC
Analyzes binary data from the optical density Multifluidic Evolutionary Component (MEC)

by William H. Grover, Department of Bioengineering, University of California, Riverside

wgrover@engr.ucr.edu     http://groverlab.org


Usage
-----

This program expects to be run in the same directory as the folder named "yeast
data from optical density MEC" containing binary data from the optical density
Multifluidic Evolutionary Component (MEC).  When this program is run, it reads
in this raw data, filters it using a median filter, and shows a plot of voltage
vs. time.

Dependencies
------------

- Python 2.X (http://www.python.org)
- Numpy (http://www.numpy.org)
- Scipy (http://www.scipy.org)
- Matplotlib (http://matplotlib.org)

The latest version of this program is available at https://github.com/groverlab/optical_density_MEC
