# Supplementary material for: MECs: "Building Blocks" for Creating Biological and Chemical Instruments
Source: PLoS One. 2016 Jul 20;11(7):e0158706. doi: 10.1371/journal.pone.0158706 (PMC4954702; doi:10.1371/journal.pone.0158706)
Supplement: S1 File — ZIP file containing the raw data from the growth curve plot in Fig 5D, obtained from the Optical Density Multifluidic Evolutionary Component (MEC) in the bioreactor instrument shown in Fig 5C. The file also contains the Python program used to convert the raw data into the growth curve plot shown in Fig 5D. (ZIP) [file pone.0158706.s001.zip › optical_density_MEC-master/optical_density_MEC.py]

# optical_density_MEC.py v1.0

# by William H. Grover, Department of Bioengineering
# University of California, Riverside
# wgrover@engr.ucr.edu
# http://groverlab.org

# Copyright (c) 2016 Regents of the University of California.  Permission is
# hereby granted, free of charge, to any person obtaining a copy of this
# software and associated documentation files (the "Software"), to deal in the
# Software without restriction, including without limitation the rights to use,
# copy, modify, merge, publish, distribute, sublicense, and/or sell copies of
# the Software, and to permit persons to whom the Software is furnished to do
# so, subject to the following conditions: The above copyright notice and this
# permission notice shall be included in all copies or substantial portions of
# the Software. THE SOFTWARE IS PROVIDED "AS IS", WITHOUT WARRANTY OF ANY KIND,
# EXPRESS OR IMPLIED, INCLUDING BUT NOT LIMITED TO THE WARRANTIES OF
# MERCHANTABILITY, FITNESS FOR A PARTICULAR PURPOSE AND NONINFRINGEMENT. IN NO
# EVENT SHALL THE AUTHORS OR COPYRIGHT HOLDERS BE LIABLE FOR ANY CLAIM, DAMAGES
# OR OTHER LIABILITY, WHETHER IN AN ACTION OF CONTRACT, TORT OR OTHERWISE,
# ARISING FROM, OUT OF OR IN CONNECTION WITH THE SOFTWARE OR THE USE OR OTHER
# DEALINGS IN THE SOFTWARE.

# Usage:  This program expects to be run in the same directory as the folder
# named "yeast data from optical density MEC" containing binary data from the
# optical density Multifluidic Evolutionary Component (MEC).  When this program
# is run, it reads in this raw data, filters it using a median filter, and shows
# a plot of voltage vs. time.

# Dependencies:
#   Python 2.X (http://www.python.org)
#   Numpy (http://www.numpy.org)
#   Scipy (http://www.scipy.org)
#   Matplotlib (http://matplotlib.org)

# The latest version of this program is available at
# https://github.com/groverlab/optical_density_MEC

import numpy, pylab, os.path, scipy.signal

# read raw data from files containing paired measurements of voltage and time
dir = "yeast data from optical density MEC"
voltages = numpy.array([])  # empty array to store voltage data
times = numpy.array([])  # empty array to store time data
for candidate in os.listdir(dir):
	if candidate.endswith("V"):  # if file contains voltage data
		file = os.path.join(dir, candidate)
		voltages = numpy.append(voltages, numpy.fromfile(file, dtype='>f8'))
	elif candidate.endswith("T"): # if file contains time data
		file = os.path.join(dir, candidate)
		times = numpy.append(times, numpy.fromfile(file, dtype='>f8'))

# median filter of voltage data to reduce noise
voltages = scipy.signal.medfilt(voltages, kernel_size=101)

# plot a subset of the data centered on growth period
voltages = voltages[100000:700000]
times = times[100000:700000]

# create and customize the plot of voltage vs. time
pylab.figure(figsize=(5,4)) # good size for paper
pylab.plot(times/(60*60), voltages, "k-", linewidth=2)
pylab.subplots_adjust(left=0.15, right=0.95, top=0.9, bottom=0.15)
pylab.xlabel("Time (hours)", fontweight='bold')
pylab.ylabel("""Optical absorbance MEC voltage (V)
    (proportional to optical density)""", 
    fontweight='bold', multialignment='center')
pylab.xlim(3,24)
pylab.yticks(numpy.arange(1.2, 1.6, 0.1))
pylab.gca().invert_yaxis()
pylab.show()
